# Supplementary material for: Exploring the Barriers in the Uptake of the Dutch MRSA ‘Search and Destroy’ Policy Using the Cascade of Care Approach
Source: Antibiotics (Basel). 2022 Sep 8;11(9):1216. doi: 10.3390/antibiotics11091216 (PMC9495217; doi:10.3390/antibiotics11091216)
Supplement: Supplementary file 1 [file antibiotics-11-01216-s001.zip]

Archive with 1 entries (1 files):
- antibiotics-1904614-supplementary.pdf
